# Supplementary material for: Perceiving “Complex Autonomous Systems” in Symmetry Dynamics: Elementary Coordination Embedding in Circadian Cycles
Source: Int J Environ Res Public Health. 2022 Dec 22;20(1):166. doi: 10.3390/ijerph20010166 (PMC9819880; doi:10.3390/ijerph20010166)
Supplement: Supplementary file 1 [file ijerph-20-00166-s001.zip]

Archive with 1 entries (1 files):
- ijerph-2007161-supplementary.pdf
